# Supplementary material for: High-resolution genetic and physical mapping reveals a peanut spotted wilt disease resistance locus, PSWDR-1, to Tomato spotted wilt virus (TSWV), within a recombination cold-spot on chromosome A01
Source: BMC Genomics. 2025 Mar 6;26:224. doi: 10.1186/s12864-025-11366-7 (PMC11887336; doi:10.1186/s12864-025-11366-7)
Supplement: Supplementary file 3 — Supplementary Material 3. [file 12864_2025_11366_MOESM3_ESM.xlsx]

## Sheet: Table S3
Table S3 Functional annotation and expression information of all genes in the candidate QTL region.
Gene ID	Position		Direction	Annatation	Average gene expression level (FPKM)
	Start	End			Lateral stem leaf	Mainstem leaf	Seedling leaf
arahy.H7SS2X	12035615	12043604	-	acyl-CoA synthetase	74.6667	62.6667	14.3333
arahy.VBRE55	12046451	12049294	-	isocitrate dehydrogenase	0	0	0.333333
arahy.NTH9NT	12050507	12053629	+	serine acetyltransferase	0	0	0
arahy.E9W950	12053981	12057691	-	Cyclin B2	8.66667	40.6667	8
arahy.1PK53M	12061155	12068315	-	disease resistance protein (TIR-NBS-LRR class)	34	30.6667	4.33333
arahy.A382A4	12071773	12072617	+	unknown protein	0	0	0
arahy.JPCM7H	12096323	12100866	+	ubiquitin family protein	550	679.667	190.667
arahy.ACA8SV	12149182	12152990	+	unknown protein	0	0	0
arahy.Z935MC	12160515	12164883	+	Phosphoinositide phosphatase family protein	0	0	0
arahy.6Q99UE	12164865	12166905	-	dehydrodolichyl diphosphate synthase 2-like	0	0	0
arahy.CZ3U7F	12168317	12172990	-	Protein kinase superfamily protein	205	191.667	31.3333
arahy.JXS3UT	12174798	12179382	-	unknown protein	18	33.3333	6.33333
arahy.QKM9PS	12181887	12184367	-	RNA-binding (RRM/RBD/RNP motifs) family protein	96.3333	116.333	40.3333
arahy.F6SVX3	12194791	12197075	-	unknown protein	27	41.6667	11
arahy.JM0DSQ	12198028	12199157	+	unknown protein	1451	1566.67	202
arahy.60DR5P	12214805	12220286	+	interferon-related developmental regulator family protein	152	190.333	37
arahy.QEV1Q9	12220375	12232302	-	uncharacterized protein LOC100793138	504.333	433.333	98
arahy.3933SP	12237089	12240764	+	unknown protein	9	18.3333	6.66667
arahy.V82W90	12241055	12244813	-	Protein kinase superfamily protein	1	3	0
arahy.Y8Q9LT	12279045	12284262	-	Protein phosphatase 2C family protein	0	0	0
arahy.5N45JG	12290169	12295087	+	glutamate receptor	1.33333	5	1.33333
arahy.VKPB3K	12307643	12309795	-	unknown protein	0	0	0
arahy.VZ8YXD	12331308	12333006	+	unknown protein	0	0	0
arahy.NV2IFB	12337674	12344651	+	glutamate receptor	5	6.33333	1.33333
arahy.0Y2WZB	12355387	12367687	-	6-phosphogluconate dehydrogenase family protein	8.66667	9	4.33333
arahy.C3RBDN	12363406	12364203	+	unknown protein	0	0	0
arahy.RI1BYW	12370488	12376072	+	glutamate receptor	36	67.3333	16
arahy.QAQH8E	12375889	12381275	-	protein kinase family protein	142.333	155.333	44
arahy.DGN8CB	12382797	12391403	+	unknown protein	372.667	548	116.333
arahy.8WM705	12391492	12397109	-	Auxin efflux carrier family protein	0	0	0
arahy.FX71XI	12410086	12416176	+	MLO-like protein 8-like	39	68.6667	31.6667
arahy.0GE1ZU	12429845	12430513	+	RING-H2 finger protein	19	20.3333	4.66667
arahy.H550X0	12432213	12436767	-	GTP binding	56	61.6667	13.3333
arahy.Y6RTQD	12437947	12442914	+	unknown protein	305.667	467.667	129.333
arahy.H1PTY0	12443804	12448635	+	unknown protein	247.333	319	96.3333
arahy.SL0VYD	12448895	12453779	-	sugar porter (SP) family MFS transporter	0.666667	0.666667	0.666667
arahy.U5RWXF	12466711	12469987	+	MYB transcription factor MYB51	0	0	0
arahy.L0MYGA	12473117	12476131	+	unknown protein	82.6667	196	44
arahy.4LH58N	12484462	12493473	+	unknown protein	423.667	780.667	130
arahy.2S25M9	12508089	12515252	-	trafficking protein particle complex subunit-like protein	179.333	243.667	69
arahy.KW6T12	12515898	12522009	-	DNA-directed RNA polymerase III protein	96.6667	159	40
arahy.FHBJ1H	12522394	12526686	+	3-hydroxy-3-methylglutaryl-coenzyme A reductase-like protein	512	394.333	82.3333

## Sheet: Table S4
Table S4 The gene information of 25 candidate genes after flited through expression analysis.
Gene ID	Position		Direction	Annatation	Average gene expression level (FPKM)
	Start	End			Lateral stem leaf	Mainstem leaf	Seedling leaf
arahy.H7SS2X	12035615	12043604	-	acyl-CoA synthetase	74.6667	62.6667	14.3333
arahy.E9W950	12053981	12057691	-	Cyclin B2	8.66667	40.6667	8
arahy.1PK53M	12061155	12068315	-	disease resistance protein (TIR-NBS-LRR class)	34	30.6667	4.33333
arahy.JPCM7H	12096323	12100866	+	ubiquitin family protein	550	679.667	190.667
arahy.CZ3U7F	12168317	12172990	-	Protein kinase superfamily protein	205	191.667	31.3333
arahy.JXS3UT	12174798	12179382	-	unknown protein	18	33.3333	6.33333
arahy.QKM9PS	12181887	12184367	-	RNA-binding (RRM/RBD/RNP motifs) family protein	96.3333	116.333	40.3333
arahy.F6SVX3	12194791	12197075	-	unknown protein	27	41.6667	11
arahy.JM0DSQ	12198028	12199157	+	unknown protein	1451	1566.67	202
arahy.60DR5P	12214805	12220286	+	interferon-related developmental regulator family protein	152	190.333	37
arahy.QEV1Q9	12220375	12232302	-	uncharacterized protein LOC100793138	504.333	433.333	98
arahy.3933SP	12237089	12240764	+	unknown protein	9	18.3333	6.66667
arahy.RI1BYW	12370488	12376072	+	glutamate receptor	36	67.3333	16
arahy.QAQH8E	12375889	12381275	-	protein kinase family protein	142.333	155.333	44
arahy.DGN8CB	12382797	12391403	+	unknown protein	372.667	548	116.333
arahy.FX71XI	12410086	12416176	+	MLO-like protein 8-like	39	68.6667	31.6667
arahy.0GE1ZU	12429845	12430513	+	RING-H2 finger protein	19	20.3333	4.66667
arahy.H550X0	12432213	12436767	-	GTP binding	56	61.6667	13.3333
arahy.Y6RTQD	12437947	12442914	+	unknown protein	305.667	467.667	129.333
arahy.H1PTY0	12443804	12448635	+	unknown protein	247.333	319	96.3333
arahy.L0MYGA	12473117	12476131	+	unknown protein	82.6667	196	44
arahy.4LH58N	12484462	12493473	+	unknown protein	423.667	780.667	130
arahy.2S25M9	12508089	12515252	-	trafficking protein particle complex subunit-like protein	179.333	243.667	69
arahy.KW6T12	12515898	12522009	-	DNA-directed RNA polymerase III protein	96.6667	159	40
arahy.FHBJ1H	12522394	12526686	+	3-hydroxy-3-methylglutaryl-coenzyme A reductase-like protein	512	394.333	82.3333

## Sheet: Table S5
Table S5 Detail information of the SSR markers used in this study.
SSR_ID	Motifs	Position	Forward primer	Tm	Reverse primer	Tm	Predicted PCR length
Arahy.01_924_1	TA(2*49)	3201049	TCATGCATGTAATTATTCTTCTAGATT	56.882	TCAACTACAAAAGAAGACCTAAGTGTG	59.4	153
Arahy.01_3108_1	TA(2*20)	10301202	TCAGTGTACATAAAACAGATTATCTAGG	56.562	GACAAAATCAATTAGCATATGTCTTTA	57.248	231
Arahy.01_3148_2	ATA(3*12)	10448036	GATTATATCTTTCATTGCCTAACATAA	56.464	TGAAAAGATATTTATCATATTTACCAAC	55.695	155
Arahy.01_3278_1	TAA(3*19)	10821275	GCTATATTTTTGTTGGTTATTCTCTCA	58.427	AAAGTAGTTTATCACCTTGTTACATTCA	57.992	123
Arahy.01_3363_4	TA(2*14)	11114278	TGAATTTAGAGAAATAAATTCTTATGCG	59.568	AAACAATCAAAATCTTTAGTTGATTCTA	57.391	222
Aradu.A01_663	GA(2*7)	3097129	GGTCAAAACATTTTTCACGTTGTG	62.642	CGCTCTTTCCTCTTTTTCCTCTTC	63.086	157
